# Supplementary material for: A Low-Cost, Multi-Sensor System to Monitor Temporary Stream Dynamics in Mountainous Headwater Catchments
Source: Sensors (Basel). 2019 Oct 25;19(21):4645. doi: 10.3390/s19214645 (PMC6864461; doi:10.3390/s19214645)
Supplement: Supplementary file 1 [file sensors-19-04645-s001.zip]

Archive with 6 entries (6 files):
- Supplementary_Material_Manuscript_RSAssendelft_HJvanMeerveld_Sensors/Instructions_Supplementary_Materials.pdf
- Supplementary_Material_Manuscript_RSAssendelft_HJvanMeerveld_Sensors/Supplementary_Material_3D-print_object_S1.stl
- Supplementary_Material_Manuscript_RSAssendelft_HJvanMeerveld_Sensors/Supplementary_Material_3D-print_object_S2.stl
- Supplementary_Material_Manuscript_RSAssendelft_HJvanMeerveld_Sensors/Supplementary_Material_3D-print_object_S3.stl
- Supplementary_Material_Manuscript_RSAssendelft_HJvanMeerveld_Sensors/Supplementary_Material_Arduino_sketch_S1.ino
- Supplementary_Material_Manuscript_RSAssendelft_HJvanMeerveld_Sensors/Supplementary_Material_Description_S1_Tables_S1_and_S2.docx
