# Supplementary material for: A Low-Cost, Multi-Sensor System to Monitor Temporary Stream Dynamics in Mountainous Headwater Catchments
Source: Sensors (Basel). 2019 Oct 25;19(21):4645. doi: 10.3390/s19214645 (PMC6864461; doi:10.3390/s19214645)
Supplement: Supplementary file 1 [file sensors-19-04645-s001.zip › Supplementary_Material_Manuscript_RSAssendelft_HJvanMeerveld_Sensors/Supplementary_Material_Arduino_sketch_S1.ino]

// The operating program for the multi-sensor monitoring system for the 2016 and 2017 field test seasons

// The libraries used for the communication of the microcontroller with the SD card and RTC
#include <SD.h>
#include <RTClib.h>
#include <Wire.h>
// The libary used to power down the microcontroller and other on-board peripherals between data logs 
#include <Sleep_n0m1.h>


// The analog pins that connect to the ER sensor and temperature sensor (thermistor)
#define ER_SENSOR_PIN A0
#define TEMP_SENSOR_PIN A3

// The digital pins that connect to the float switch sensor, flow sensor and N-channel MOSFET  
#define FS_SENSOR_PIN 7
#define FLOW_SENSOR_PIN 2
#define NMOS_PIN 5 

// The digital pin for the SD chip select of the data logger shield 
#define CHIP_SELECT 10

// The setting for echoing data to the serial monitor (1 = ON, 0 = OFF)
#define ECHO_TO_SERIAL 1 


// The variables for the ER sensor
// The ADC value 
float valueADC_ER;
// The resistance (Ω) of the resistor in series with the ER sensor 
const int resistorSeries_ER = 10000;
// The resistance (Ω) between the electrodes
unsigned long resistance_ER;

// The variables for the temperatures sensor
// The ADC value
float valueADC_Therm;
// The resistance (Ω) of the resistor in series with the thermistor 
const int resistorSeries_Therm = 10000;
// The resistance (Ω) of the thermistor
float resistance_Therm;
// The resistance (Ω) of the thermistor at room temperature 
const int thermistorNominal = 10000;
// Room temperature (°K)
const float temperatureNominal = 298.15; 
// The beta coefficient (°K) of the thermistor 
const int betaCoefficient = 3950;
// The temperature (°C)  
float temperature;

// The variable for the float switch sensor  
// The switchstate
int switchState;

// The variables for the flow sensor
// The number of pulses per second
volatile int countPulses;
// The discharge (L/hour) 
unsigned int discharge; 

// The power down time for the microcontroller and other on-board peripherals in between data logs   
unsigned long powerdownTime = 297000;


// The data logging file
File logfile;

// The RTC clock
RTC_PCF8523 rtc;

// The power down object
Sleep sleep;


// The data logging error function
void error(char *str)
{
  Serial.print("error: ");
  Serial.println(str);
  while(1);
}


// The intterupt function: counts the number of flow sensor pulses  
void flow ()
{
  countPulses++;
}


void setup(void)
{
  // The pinMode for the float switch sensor, flow sensor and N-channel MOSFET 
  pinMode(FS_SENSOR_PIN, INPUT); 
  pinMode(FLOW_SENSOR_PIN, INPUT);
  pinMode(NMOS_PIN, OUTPUT); 

  // The pinMode for the SD chip select of the data logger shield
  pinMode(10, OUTPUT);
  
  // The setup of the interrupt
  attachInterrupt(0, flow, RISING);


  // Initializing the SD card
  Serial.begin(9600);
  Serial.print("Initializing SD card...");
  if (!SD.begin(CHIP_SELECT)) {
    error("Card failed, or not present");
    return;
  }
  Serial.println("card initialized.");

  
  // Creating a new data logging file
  char filename[] = "LOGGER00.CSV";
  for (uint8_t i = 0; i < 100; i++) {
    filename[6] = i/10 + '0';
    filename[7] = i%10 + '0';
    if (!SD.exists(filename)) {
      logfile = SD.open(filename, FILE_WRITE); 
      break;
    }
  }
  if (!logfile) {
    error("couldnt create file");
  }
  Serial.print("Logging to: ");
  Serial.println(filename);


  // Connecting to the RTC
  Wire.begin();  
  if (!rtc.begin()) {
    logfile.println("RTC failed");
#if ECHO_TO_SERIAL
    Serial.println("RTC failed");
#endif  //ECHO_TO_SERIAL
  }

  
  // Printing headers for the data logging file 
  logfile.println("Datetime,Resistance (Ohm),Temperature (Celsius),Switch state,Flow (Liter/hour)");    
#if ECHO_TO_SERIAL
  Serial.println("Datetime,Resistance (Ohm),Temperature (Celsius),Switch state,Flow (Liter/hour)");
#endif //ECHO_TO_SERIAL
}

void loop(void)
{ 
  //Powering the sensors
  digitalWrite(NMOS_PIN, HIGH);
  
  // Obtaining the date and time from the RTC and logging it
  DateTime now;
  now = rtc.now();
  logfile.print(now.day(), DEC);
  logfile.print(".");
  logfile.print(now.month(), DEC);
  logfile.print(".");
  logfile.print(now.year(), DEC);
  logfile.print(" ");
  logfile.print(now.hour(), DEC);
  logfile.print(":");
  logfile.print(now.minute(), DEC);
  logfile.print(":");
  logfile.print(now.second(), DEC);
#if ECHO_TO_SERIAL
  Serial.print(now.day(), DEC);
  Serial.print(".");
  Serial.print(now.month(), DEC);
  Serial.print(".");
  Serial.print(now.year(), DEC);
  Serial.print(" ");
  Serial.print(now.hour(), DEC);
  Serial.print(":");
  Serial.print(now.minute(), DEC);
  Serial.print(":");
  Serial.print(now.second(), DEC);
#endif //ECHO_TO_SERIAL

  
  // ER sensor
  // Reading the sensor
  valueADC_ER = analogRead(ER_SENSOR_PIN);
  
  // Converting the ADC value into resistance, using R = Rr / ((1023/ACD value)-1)
  // Where R is the resistance (Ω) between the electrodes and Rr the resistance (Ω) of the resistor in series with the ER sensor
  float conversionR_ER;  
  conversionR_ER = 1023 / valueADC_ER - 1;
  resistance_ER = resistorSeries_ER / conversionR_ER; 
  
  // Logging the data
  logfile.print(", ");    
  logfile.print(resistance_ER);
#if ECHO_TO_SERIAL
  Serial.print(", ");   
  Serial.print(resistance_ER);
#endif //ECHO_TO_SERIAL

 
  // Temperature sensor
  // Reading the sensor
  valueADC_Therm = analogRead(TEMP_SENSOR_PIN);   
  
  // Converting the ADC value into resistance, using R = Rr / ((1023/ACD value)-1)
  // Where R is the resistance (Ω) of the thermistor and Rr the resistance (Ω) of the resistor in series with the thermistor
  float conversionR_Therm;
  conversionR_Therm = 1023 / valueADC_Therm - 1;
  resistance_Therm = resistorSeries_Therm / conversionR_Therm;

  // Converting the resistance of the thermistor into temperature, using 1/T = (1/T0)+(1/B)*ln(R/R0)
  // Where T is the temperature (°K), T0 the room temperature (°K), B the thermistor coefficient (°K), 
  // R the resistance (Ω) of the thermistor and R0 the resistance (Ω) of the thermistor at room temperature 
  float conversionTemp;
  conversionTemp = resistance_Therm / thermistorNominal;     
  conversionTemp = log(conversionTemp);                  
  conversionTemp /= betaCoefficient;                   
  conversionTemp += 1.0 / (temperatureNominal); 
  conversionTemp = 1.0 / conversionTemp;                 
  // Converting the temperature from degrees Kelvin into degrees Celcius
  temperature = conversionTemp - 273.15;                         

  // Logging the data
  logfile.print(", ");    
  logfile.print(temperature);
#if ECHO_TO_SERIAL
  Serial.print(", ");   
  Serial.print(temperature);
#endif //ECHO_TO_SERIAL

  
  // Float switch sensor
  // Reading the sensor
  switchState = digitalRead(FS_SENSOR_PIN);

  // Logging the data
  logfile.print(", ");    
  logfile.print(switchState);
#if ECHO_TO_SERIAL
  Serial.print(", ");      
  Serial.print(switchState);
#endif //ECHO_TO_SERIAL

    
  // Flow sensor
  // Reading the sensor
  // Resetting the pulse counter
  noInterrupts();
  countPulses = 0;
  // The pulses are counted for 3 seconds instead of 1 second to increase sample size and therefore sensitivity to low flows  
  interrupts();
  delay(3000);
  noInterrupts();
      
  // Converting the counted pulses into discharge, using Q = (N*60)/Fc
  // Where Q is the discharge (L/hour), N the number of pulses/second and Fc the flow coefficient (number of pulses/second for one L/min discharge)   
  // Fc = 5.5 for the G1 version of the flow sensor, and 4.5 for the G5/4 version.  
  discharge = (((countPulses/3.0) * 60) / 4.5); 
  interrupts();

  // Logging the data
  logfile.print(", ");    
  logfile.print(discharge);
#if ECHO_TO_SERIAL
  Serial.print(", ");   
  Serial.print(discharge);
#endif //ECHO_TO_SERIAL


  // Ending the data line
  logfile.println();
#if ECHO_TO_SERIAL
  Serial.println();
#endif // ECHO_TO_SERIAL

  // Writing data to the SD card
  logfile.flush();

  // Powering down the sensors
  digitalWrite(NMOS_PIN, LOW);
  // Powering down the microcontroller and other on-board peripherals
  sleep.pwrDownMode();
  sleep.sleepDelay(powerdownTime);
}
